# Supplementary material for: Efficacy of a single dose switch from aflibercept to ranibizumab in the treatment of neovascular age-related macular degeneration
Source: PLoS One. 2026 Mar 6;21(3):e0342927. doi: 10.1371/journal.pone.0342927 (PMC12965571; doi:10.1371/journal.pone.0342927)
Supplement: S1 File — (XLSX) [file pone.0342927.s001.xlsx]

## Sheet: Variables
PatientID	Age	Sex	StudyEye	Indications	Interval_V0toVisit1	Interval_V1toV2	Interval_V2toV3BSL	Interval_V3BSLtoV4	Interval_V4toV5	Medication_Visit2	Medication_Visit4	ranibizumab_prior	aflibercept_prior	bevazicumab_prior	Injections_prior	Change_in_Meds	Cataract_Visit1	CMT_Visit1	BCVA_Visit1	Refraction_Visit1	Cataract_Visit2	CMT_Visit2	BCVA_Visit2	Refraction_Visit2	Cataract_Visit3BSL	CMT_Visit3BSL	CMTchange_V3toV4	CMTchange_V3toV4_simple	BCVA_Visit3BSL	Refraction_Visit3BSL	Cataract_Visit4	CMT_Visit4	BCVA_Visit4	Refraction_Visit4	Cataract_Visit5	CMT_Visit5	BCVA_Visit5	Refraction_Visit5
1	78	1	1	1	13	7	11	5	6	1	1	4	32	0	36	1	999	999	999	999	999	999	999	999	999	999			0.7	999	999	999	999	999	999	999	999	999
1	78	1	2	1	13	7	11	5	6	1	1	4	33	0	37	1	999	999	999	999	999	999	999	999	999	999			0.6	999	999	999	999	999	999	999	999	999
2	73	1	1	1	7	5	5	6	6	1	1	5	43	0	48	1	1	999	999	999	1	208	0.63	3	999	999			999	999	999	999	999	999	999	999	999	999
3	84	1	1	1	314	9	9			1	1	3	2	0	5	1	3	999	0.4	1	3	999	999	999	3	999			999	999	999	999	999	999	999	999	999	999
4	77	1	1	1	9	11	11	13		1	1	12	26	0	38	1	3	244	0.8	2	3	999	999	999	3	999			0.4	999	999	999	999	999	999	999	999	999
5	77	1	1	1	7	7	6	4	4	1	1	3	26	0	29	1	1	263	0.1	2	1	285	0.1	2	3	236	-20	1	0.1	2	3	216	0.1	2	3	196	0.1	2
5	77	1	2	1	7	7	6	4	4	1	1	3	34	0	37	1	1	376	0.03	999	1	396	0.03	2	3	394	-122	1	0.03	2	3	272	0.05	2	3	230	0.1	2
6	74	1	2	1	7	6	6	4	4	1	1	32	31	0	63	1	1	268	0.1	4	1	272	0.1	4	1	325	43	2	0.1	4	1	368	0.1	4	1	999	0.05	4
7	55	1	1	1	1	8	12	8	9	1	1	0	15	0	15	1	999	143	0.1	1	999	142	0.25	1	1	208	12	2	0.25	1	1	220	0.25	1	1	135	0.25	1
8	78	1	1	1	10	8	10	13		1	1	0	22	0	22	1	999	256	0.4	2	999	240	0.5	2	3	251	-5	3	0.4	2	3	246	0.4	2	999	999	999	999
9	80	2	1	1	7	8	12	14		1	2	0	7	0	7	1	3	286	0.05	2	3	284	0.1	1	3	273	11	2	0.1	999	3	284	0.08	1	999	999	999	999
10	75	2	2	1	11	12	12	8		1	1	0	12	0	12	1	3	285	0.8	1	3	288	1	1	3	289	-5	3	0.8	1	3	284	0.8	1	999	999	999	999
11	89	1	1	1	10	10	12	12		1	2	0	16	0	16	1	3	189	0.32	1	3	182	0.32	2	3	188	7	3	0.32	1	3	195	0.25	1	999	999	999	999
11	89	1	2	1	10	10	12	12		1	2	0	17	0	17	1	3	228	0.5	1	3	233	0.63	1	3	228	-1	3	0.5	1	3	227	0.4	1	999	999	999	999
12	68	1	2	1	10	8	8	6	7	1	1	0	13	0	13	1	1	266	1	1	1	220	1	1	1	255	-36	1	0.8	1	1	219	1	1	1	217	1.25	3
13	83	2	1	1	5	12	10	10		1	1	0	39	0	39	1	999	344	0.32	1	999	274	0.1	2	999	332	3	3	0.25	2	3	335	0.1	2	999	999	999	999
13	83	2	2	1	6	6	10	10	6	1	1	0	35	0	35	1	999	999	999	999	999	308	0.5	2	999	306	34	2	0.5	2	3	340	0.5	2	999	318	999	999
14	73	1	1	1	10	9	12			1	1	0	28	0	28	1	1	300	0.1	4	1	326	0.06	4	3	302	-2	3	0.06	2	999	300	999	999	999	999	999	999
14	73	1	2	1	10	9	12	12		1	1	3	37	0	40	1	1	238	0.32	4	1	234	0.4	4	3	246	0	3	0.8	2	3	246	0.63	2	999	999	999	999
15	86	2	2	1	10	12	10	10		1	1	0	11	0	11	1	1	337	0.63	4	1	359	0.63	4	1	343	-28	1	0.5	2	1	315	0.5	2	999	999	999	999
16	75	1	1	1	9	14	14			1	1	0	13	0	13	1	999	193	999	999	999	195	999	999	3	204	1	3	0.8	999	999	205	999	999	999	999	999	999
17	86	1	1	1	5	4	7			1	0	0	28	0	28	1	3	374	0.01	1	3	635	0.01	1	3	533			0.01	1	999		999	999	999	999	999	999
18	77	1	2	1	12	20	10	10		1	1	0	14	0	14	1	999	255	999	999	3	248	0.8	2	3	245	-5	3	0.8	2	3	240	0.8	2	999	999	999	999
19	80	1	2	1	7	8	9	6	6	1	1	0	5	0	5	1	3	225	1	2	3	228	1	2	3	228	-3	3	1	2	3	225	1	2	3	224	1	2
20	77	1	2	1	11	10	16	12		1	1	0	14	0	14	1	1	150	0.06	1	1	144	0.08	1	1	168	64	1	0.3	1	1	232	0.25	1	999	999	999	999
20	77	1	1	1		7	9	6	6	1	1	0	2	0	2	1	1	318	1	1	1	240	1	1	1	262	-111	1	0.8	1	1	151	0.8	1	1	223	0.8	1
21	81	1	1	1	8	6	8	8	6	1	1	0	23	0	23	1	1	331	0.4	1	1	224	0.32	1	1	283	-1	3	0.4	1	1	282	0.32	1	1	230	0.4	1
22	75	2	1	1	6	6	5	6	4	1	1	0	28	0	28	1	3	320	0.5	1	3	330	0.5	1	3	321	8	3	0.63	1	3	329	0.6	1	3	999	0.5	1
22	75	2	2	1	6	6	5	6	4	1	1	0	16	0	16	1	3	379	0.8	1	3	387	0.63	1	3	296	36	2	0.63	1	3	332	0.8	1	3	999	0.63	1
23	87	1	2	1	4	8	9	8	8	1	1	0	4	0	4	1	999	309	999	999	1	263	0.4	4	1	270	-13	1	0.63	4	1	257	1	4	999	276	1	2
24	94	1	2	1	6	6	6	5	4	1	1	0	27	0	27	1	3	254	0.8	1	3	369	0.8	1	3	251	5	3	0.8	1	3	256	0.8	1	3	252	0.8	1
25	82	2	1	1	27	12	14			1	1	0	20	0	20	1	999	286	999	999	3	277	0.8	2	3	252	27	2	0.63	1	999	279	999	999	999	999	999	999
26	84	1	1	1	8	10	10	12		1	1	0	36	0	36	1	3	282	0.5	1	3	273	0.63	1	3	279	1	3	0.63	1	3	280	0.63	1	999	999	999	999
26	84	1	2	1	8	10	10	12		1	1	0	5	0	5	1	3	222	0.8	2	3	229	0.8	2	3	256	-16	1	0.8	2	3	240	0.8	2	999	999	999	999
27	83	1	1	1	10	10	10	10		1	1	0	31	0	31	1	3	218	0.25	2	3	252	0.32	2	3	252	21	2	0.4	2	3	273	0.4	2	999	999	999	999
28	91	1	1	1	4	10	8	8	6	1	1	0	14	0	14	1	3	257	0.32	2	3	312	0.32	2	3	269	-5	3	0.32	2	3	264	0.32	2	3	251	0.32	2
29	73	1	2	1	8	10	10	12		1	1	0	7	0	7	1	1	268	0.4	1	1	256	0.4	1	1	246	-4	3	0.4	1	3	242	0.8	1	999	999	999	999
30	77	2	1	1	8	10	12			1	0	0	6	0	6	1	1	287	0.63	1	1	287	0.5	1	1	291			0.5	1	999		999	999	999	999	999	999
31	74	1	2	1	6	8	8	12		1	1	0	4	0	4	1	0	252	0.8	2	0	252	0.8	2	0	254	2	3	1	2	0	256	1	2	999	999	999	999
32	69	1	1	1	10	12	8	6	6	1	1	0	12	0	12	1	1	264	0.5	1	1	262	0.32	1	1	999			0.32	1	1	288	0.32	2	1	266	0.32	1
33	82	1	1	1	6	5	8	10		1	1	0	26	0	26	1	3	318	0.1	2	3	295	0.08	2	3	296	-24	1	0.1	2	3	272	0.63	1	999	999	999	999
33	82	1	2	1	6	5	8	10		1	1	0	6	0	6	1	3	323	0.8	1	3	316	0.8	2	3	346	-28	1	0.8	2	3	318	0.05	2	999	999	999	999
34	93	1	2	1	9	6	8	8		1	1	0	37	0	37	1	3	250	0.1	2	3	252	0.25	2	3	240	-1	3	0.25	2	3	239	0.25	2	999	999	999	999
35	86	1	2	1	6	8	8			1	0	0	5	0	5	1	3	227	0.01	2	3	246	0.01	1	3	246			0.01	1	0		0	0	999	999	999	999
36	84	1	1	1	6	8	10	10		1	1	0	14	0	14	1	3	999	0.8	4	3	999	0.63	4	3	999			0.63	4	3	188	0.63	4	3	999	0.63	4
37	96	1	2	1	6	8	10			1	1	0	15	0	15	1	3	251	0.32	2	3	243	0.32	2	3	265	-20	1	0.32	2	0	245	0	0	999	999	999	999
38	88	1	2	1	40	8	10	12		1	1	0	13	0	13	1	3	242	0.25	1	3	207	0.32	1	3	212	6	3	0.25	2	3	218	0.25	2	999	999	999	999
39	82	1	1	1	9	8	8	8	8	1	1	0	22	0	22	1	3	308	0.63	2	3	295	0.5	1	3	283	14	2	0.5	1	3	297	0.5	1	3	279	0.8	2
39	82	1	2	1	9	8	8	8	8	1	1	0	51	0	51	1	3	301	0.4	1	3	299	0.4	1	3	336	-40	1	0.4	1	3	296	0.4	1	3	328	0.5	1
40	82	1	1	1	5	6	8	8		1	1	0	5	0	5	1	999	999	999	999	3	316	0.5	2	3	272	35	2	0.63	2	3	307	0.5	2	999	999	999	999
41	85	1	2	1	8	6	5	6		1	1	5	20	0	25	1	3	356	0.5	2	3	347	0.4	2	3	284	52	2	0.4	2	3	336	0.8	1	3	999	0.8	1
42	85	1	2	1	47	8	10	10	8	1	1	22	24	0	46	1	3	220	0.1	2	3	216	0.25	2	3	226	4	3	0.25	2	3	230	0.1	2	999	999	999	999
43	94	1	1	1	6	8	10	14		1	1	0	5	0	5	1	3	275	0.08	1	3	313	0.05	1	3	134	442	2	0.05	1	3	576	0.02	2	999	999	999	999
44	75	1	1	1	12	9	10	8	11	1	1	4	35	0	39	1	1	999	0.6	999	1	999	0.6	999	999	999			999	999	1		0.4	999	999	999	999	999
44	75	1	2	1	12	9	10	8	11	1	1	3	40	0	43	1	1	999	1	999	1	999	0.05	999	999	999			999	999	1		0.1	999	999	999	999	999
45	79	1	1	1	14	14	141	7		1	1	3	19	0	22	1	1	275	0.25	1	1	281	0.25	1	1	240	-14	1	0.1	1	1	226	0.1	1	999	999	999	999
46	83	1	1	1	8	8	6	4	4	1	1	0	7	0	7	1	1	236	0.5	3	1	207	0.3	3	1	227	-1	3	0.4	3	1	226	0.4	3	999	999	999	999
47	65	2	2	1	6	8	6	7	6	1	1	0	5	0	5	1	999	180	0.5	2	999	209	0.4	2	1	176	59	2	0.8	2	1	235	0.5	2	1	216	0.5	2
48	77	1	2	1	6	6	11	5	3	1	2	0	11	0	11	1	1	999	0.32	1	1	999	0.4	1	1	369	188	2	0.1	1	1	557	0.1	1	1	406	0.1	1
48	77	1	1	1	4	4	5	5	3	1	2	0	4	0	4	1	1	999	0.63	1	1	534	0.5	1	1	565	-252	1	0.5	3	1	313	0.5	3	1	406	0.5	1
49	81	1	1	1	6	5	6	8	7	1	1	0	6	0	6	1	1	416	0.32	4	1	284	0.32	4	1	329	-35	1	0.32	4	1	294	0.32	4	1	372	0.32	4
50	87	1	2	1	4	11	12	12	15	1	1	0	10	0	10	1	3	253	0.05	2	3	256	0.1	2	3	295	373	2	0.2	2	3	668	0.05	2	3	430	0.06	4
51	68	1	1	1	15	14	10	18		1	1	7	6	0	13	1	1	334	0.1	1	1	289	0.05	1	1	314	-36	1	0.25	2	1	278	0.25	2	999	999	999	999
51	68	1	2	1	6	8	10	18		1	1	0	5	0	5	1	1	236	0.63	1	1	229	0.63	1	1	237	-16	1	0.63	2	1	221	0.5	2	999	999	999	999
52	79	1	1	1	12	14	14	23		1	1	0	15	0	15	1	1	999	0.05	2	1	999	0.05	2	1	249	8	3	0.05	2	1	257	0.03	2	999	999	999	999
53	96	1	1	1	14	14	22			1	0	0	11	0	11	1	3	239	0.2	1	3	224	0.1	1	3	218			0.1	2	999		999	999	999	999	999	999
54	78	1	1	1	8	6	7	6	6	1	1	1	43	0	44	1	3	177	1	2	3	172	1	2	3	178	62	2	0.8	2	3	240	1	2	3	171	1	2
55	63	2	1	1	6	8	10	12	13	1	1	1	4	0	5	1	1	263	0.63	2	1	263	0.63	2	1	258	6	3	0.5	2	1	264	0.63	2	1	253	0.63	2
56	72	2	2	1	8	8	6	4	7	1	1	0	21	0	21	1	1	999	0.32	1	1	347	0.4	1	1	320	-59	1	0.32	1	1	261	0.5	1	1	330	0.4	999
57	75	1	2	1	12	109	6	6	6	1	1	0	8	0	8	1	3	190	0.06	2	3	151	0.15	2	3	161	-1	3	0.15	2	3	160	0.1	2	3	154	0.05	2
58	92	1	2	1	8	8	6	6	8	1	1	10	37	0	47	1	3	239	0.3	1	3	223	0.03	3	3	240	11	2	0.32	1	3	251	0.32	1	3	255	0.32	2
59	89	2	2	1	6	9	6	7	6	1	1	0	31	0	31	1	3	999	0.1	1	3	251	0.2	1	3	219	27	2	0.4	1	3	246	0.4	1	3	999	0.4	1
60	89	1	1	1	332	241	6			1		3	2	0	5	1	3	325	0.2	2	3	321	0.25	2	3	132			0.32	2	999		999	999	999	999	999	999
61	85	1	2	1	4	6	8	6	5	1	1	1	22	0	23	1	999	999	0.4	2	999	197	0.4	1	3	224	7	3	0.4	1	3	231	0.32	2	999	999	999	999
62	88	2	1	1	7	6	8	7	4	1	1	0	12	0	1	1	3	339	0.5	2	3	271	0.63	2	3	364	63	2	0.4	2	3	427	0.63	2	3	268	0.63	2
62	88	2	2	1	7	6	8	7	4	1	1	0	5	0	5	1	3	335	0.03	2	3	286	0.05	2	3	279	23	2	0.08	2	3	302	0.03	2	3	273	0.01	999
63	80	2	2	1	12	14	20			1		0	9	0	9	1	3	259	0.5	1	3	275	0.63	1	3	317	-39	1	0.4	1	999	278	999	999	999	999	999	999
64	87	1	1	1	8	8	11	4	5	1	1	0	22	0	22	1	3	423	0.5	2	3	523	0.32	2	3	559			0.32	2	999		999	999	3	199	0.25	2
65	88	2	2	1	13	11	10	6	8	1	1	21	11	0	32	1	999	316	0.5	1	999	999	999	999	3	397	-4	3	0.1	1	3	393	0.25	1	3	317	0.32	1
66	80	1	1	1	15	16	36	6		1	1	0	17	0	17	1	1	213	0.1	999	1	210	0.1	4	3	223	-7	3	0.1	2	3	216	0.1	2	999	999	999	999
67	70	1	2	1	146	4	8	4	4	1	1	0	7	0	7	1	1	213	0.63	1	999	999	999	999	1	385			0.5	1	999		999	999	1	271	0.8	2
68	78	2	2	1	17	6	10			1		0	9	0	9	1	1	271	1.25	3	1	270	0.63	3	1	270	4	3	0.8	3	999	274	999	999	999	999	999	999
69	87	1	1	1	8	8	10	13		1	1	4	35	0	39	1	3	311	0.1	2	3	283	0.1	2	3	348	124	2	0.1	2	3	472	0.1	2	999	999	999	999
70	81	2	2	1	8	8	10	11	10	1	1	0	18	0	18	1	3	378	0.1	4	3	431	0.1	4	3	485	-10	3	0.1	4	3	475	0.1	2	3	484	0.1	2
71	80	1	2	1	4	6	9	4	7	1	2	0	4	0	4	1	999	999	999	999	3	258	0.5	2	3	328	-59	1	0.5	2	3	269	0.5	1	3	315	0.5	2
72	79	2	2	1	8	8	10	10	12	1	1	0	15	0	15	1	1	296	0.8	1	1	326	0.8	1	1	330	-54	1	0.8	1	1	276	0.63	1	1	259	0.63	1
73	80	1	1	1	8	10	12			1		0	6	0	6	1	3	264	0.63	1	999	280	999	999	1	281	-17	1	0.5	1	999	264	999	999	999	999	999	999
74	80	1	1	1	10	10	10	8	10	1	1	0	17	0	17	1	3	299	1	1	3	324	0.8	2	3	284	-27	1	0.8	1	3	257	0.8	2	3	277	1	2
75	78	2	1	1	4	6	8	6	6	1	1	0	31	0	31	1	999	286	0.8	2	999	354	0.8	2	3	329	2	3	0.63	2	3	331	0.5	2	3	335	0.63	2
76	81	1	2	1	4	6	8	8	5	1	1	0	3	0	3	1	999	999	999	999	1	257	0.63	1	1	261	3	3	0.63	1	1	264	0.63	1	1	999	0.5	1
77	62	2	1	1	4	12	8	8	8	1	1	0	16	0	16	1	999	291	0.8	1	999	284	0.8	2	0	293	-10	3	0.63	1	0	283	0.5	1	0	280	0.63	1
78	66	2	1	1	4	6	8	13	10	1	1	0	4	0	4	1	999	999	999	999	0	274	1.25	3	0	276	36	2	1	3	0	312	1	3	1	282	1	3
79	75	2	2	1	6	4	6	11	8	1	1	0	6	0	6	1	1	253	0.8	2	999	999	999	999	1	263	1	3	0.63	2	1	264	0.8	2	1	260	0.63	2
80	92	1	2	1	6	8	10	8	13	1	1	0	13	0	13	1	3	215	0.63	2	3	220	0.63	2	3	209	7	3	0.63	2	3	216	0.63	1	3	219	0.63	1
81	82	1	2	1	6	4	8	23		1	1	0	3	0	3	1	999	172	0.1	2	999	164	0.1	2	3	164	108	2	0.1	2	3	272	0.1	2	999	999	999	999
82	72	2	2	1	6	12	8	7	5	1	1	0	11	0	11	1	1	411	0.32	4	1	390	0.32	4	1	364	71	2	0.1	2	1	435	0.1	4	1	999	0.1	4
83	69	2	1	1		6	5	4	7	1	1	0	2	0	2	1	1	293	0.4	1	1	432	0.4	1	999	999			999	999	1		0.32	1	1	545	0.32	1
84	72	1	2	1	6	6	5	5	6	1	1	0	9	0	9	1	999	319	0.5	2	999	301	0.6	2	999	999			999	999	3		0.63	2	999	999	999	999
85	90	2	1	1			9	4		1	1	0	1	0	1	1	999	999	999	999	999	274	0.1	2	3	133	1	3	0.05	2	3	134	0.1	2	999	999	999	999
86	85	2	2	1	10	16	6	7	8	1	1	0	25	0	25	1	3	199	0.63	1	3	226	0.32	1	999	999			999	999	3	194	0.4	2	3	180	0.5	2
87	55	2	1	1			5	5	5	1	1	0	1	0	1	1	999	999	999	999	1	395	0.1	2	999	999			999	999	999		999	999	1	213	0.01	2
88	84	1	2	1		6	6	6	6	1	1	0	1	0	1	1	999	999	999	999	3	332	0.5	2	999	999			999	999	3	318	0.5	2	3	999	0.5	2
89	69	1	2	1	6	4	5	4	6	1	1	0	16	0	16	1	0	272	0.4	1	0	241	0.4	1	999	999			999	999	1	246	0.5	1	1	343	0.5	1
90	80	2	2	1	6	5	6	11	8	1	1	23	42	0	65	1	999	999	999	999	1	314	0.5	2	999	999			999	999	1	263	0.4	2	1	260	0.5	2
91	69	2	1	1	8	8	8	8		1	1	0	36	0	36	1	3	395	0.03	2	3	281	0.1	2	3	223	165	2	0.05	2	3	388	0.05	2	999	999	999	999
91	69	2	2	1	8	8	8	8	7	1	1	0	39	0	39	1	3	262	0.5	2	3	260	0.4	2	3	268	-8	3	0.32	2	3	260	0.4	2	3	187	0.5	2
92	88	1	2	1	15	12	12	13		1	1	0	18	0	18	1	3	172	0.4	1	3	161	0.4	1	3	165	7	3	0.4	1	3	172	0.5	1	999	999	999	999
93	90	1	1	1	34	16	12	10	11	1	1	1	27	0	28	1	3	192	0.8	2	3	212	0.63	2	3	207	17	2	0.8	2	3	224	0.63	2	3	177	0.8	2
94	67	1	2	1	4	4	6	4	4	1	1	0	3	0	3	1	999	999	999	999	999	999	999	999	1	251	-15	1	0.5	1	1	236	0.5	1	1	250	0.63	1
95	92	1	1	1	4	6	8	8		1	1	0	4	0	4	1	3	999	0.25	2	3	282	0.5	2	3	244	-61	1	0.4	2	3	183	0.32	2	999	999	999	999
96	76	1	2	1	28	15	16	14		1	1	0	12	0	12	1	3	257	0.63	2	3	248	0.63	2	3	256	5	3	0.8	2	3	261	0.8	2	999	999	999	999
97	80	1	1	1	6	6	6	6	6	1	1	17	60	0	77	1	3	377	0.5	2	999	415	999	999	3	420	3	3	0.4	2	3	423	0.4	2	3	411	0.4	2
98	87	1	1	1	12	8	14			1		0	9	0	9	1	3	244	0.1	1	3	168	0.06	1	1	204	-45	1	0.03	999	999	159	999	999	999	999	999	999
99	78	2	1	1	6	11	8	8	8	1	1	0	17	0	17	1	3	273	0.1	1	3	281	0.1	1	1	441	57	2	0.1	2	1	498	0.1	1	1	469	0.1	1
100	75	1	2	1	13	10	12	12		1	1	19	28	2	49	1	3	201	0.8	2	3	197	0.8	2	3	200	-3	3	0.63	2	3	197	0.5	2	999	999	999	999
101	85	2	1	1	8	12	8	8	9	1	1	0	28	0	28	1	3	289	0.8	2	3	288	0.8	2	3	254	47	2	0.8	2	3	301	0.8	1	3	999	0.8	2
101	85	2	2	1	8	12	8	8	9	1	1	8	29	0	37	1	3	287	0.32	1	3	327	0.4	1	3	278	-14	1	0.63	1	3	264	0.5	1	3	999	0.8	1
102	84	2	1	1	4	12	12			1		0	13	0	13	1	999	240	999	999	1	234	0.1	1	1	225			0.5	1	999		999	999	999	999	999	999
103	62	1	2	1	4	6	8	10		1	1	0	26	0	26	1	1	223	0.63	1	1	245	0.63	1	1	249	-76	1	0.63	1	1	173	0.63	1	999	999	999	999
104	81	1	1	1	6	8	10	8	13	1	1	0	5	0	5	1	1	263	0.32	2	1	272	0.25	2	1	354	-12	1	0.25	2	3	342	0.25	2	3	358	0.25	2
105	75	1	1	1	5	4	6	4	8	1	1	0	13	0	13	1	999	259	999	999	1	235	0.8	1	1	338	-154	1	0.8	1	1	184	0.63	1	1	432	0.8	1
106	71	1	2	1	10	8	12	13		1	1	0	27	0	27	1	1	167	0.32	2	1	220	0.32	2	3	157	-4	3	0.32	2	3	153	0.32	1	999	999	999	999
107	87	1	1	1	102	5	12	6	9	1	1	3	21	0	24	1	3	172	0.15	2	999	205	999	999	3	160	-2	3	0.1	2	3	158	0.1	2	3	159	0.1	2
108	89	2	2	1	10	21	10			1		3	15	0	18	1	3	397	0.3	999	3	311	0.05	2	1	399			0.05	2	999		999	999	999	999	999	999
109	84	1	1	1	5	4	6	8	9	1	1	0	4	0	4	1	3	201	0.5	2	3	212	0.32	2	3	211	1	3	0.4	2	3	212	0.5	2	3	207	0.5	1
109	84	1	2	1	5	4	6	8	9	1	1	0	4	0	4	1	3	227	1	2	3	226	1	1	3	226	1	3	1	2	3	227	1	2	3	220	0.63	2
110	75	1	1	1	7	8	13	13		1	1	0	4	0	4	1	3	150	0.25	2	3	166	0.32	2	3	163	34	2	0.32	2	3	197	0.25	2	999	999	999	999
111	85	1	1	1	6	5	6	5	4	1	1	0	16	0	16	1	999	313	999	999	999	301	0.5	2	999	358	1	3	0.5	2	999	359	999	999	999	318	999	999
111	85	1	2	1	6	5	6	5	4	1	1	0	18	0	18	1	999	265	999	999	999	200	0.63	2	999	199	1	3	0.63	2	999	200	999	999	999	200	999	999
112	76	1	1	1	8	6	8	10	8	1	1	0	19	0	19	1	3	999	0.25	4	3	999	0.1	4	3	999			0.1	4	3	280	0.1	4	3	999	0.1	4
113	81	2	1	1	6	10	5	8	8	1	1	0	23	0	23	1	3	269	0.5	2	3	274	0.4	1	3	227	56	2	0.4	1	3	283	0.4	2	3	264	0.5	2
114	93	1	1	1	4	6	8	10	9	1	1	0	4	0	4	1	3	237	0.1	999	3	248	0.05	2	3	249	18	2	0.05	2	3	267	0.1	2	3	251	0.05	2
115	86	2	2	1	8	10	7	14		1	1	0	9	0	9	1	1	262	0.63	1	1	259	0.5	1	1	262	-3	3	0.5	1	1	259	0.5	1	999	999	999	999

## Sheet: Legend
Variable		Unit
PatientID	Patient ID
age	age	years
sex	sex	1=female,2=male
StudyEye	Which eye is the study Eye	1=right, 2=left
Indications	Indication for treatment	1=neovascular age related macular degeneration
Interval_V0toVisit1	Interval before Visit1	weeks
Interval_V1toV2	Interval between Visit1 and Visit2	weeks
Interval_V2toV3BSL	Interval between Visit2 and Visit3 (Baseline Visit)	wees
Interval_V3BSLtoV4	Interval between Visit3 (Baseline visit) and Visit4	weeks
Interval_V4toV5	Interval between Visit4 and Visit5	weeks
Medication_Visit2	which medication was received at Visit2	1=aflibercept
Medication_Visit4	which medication was received at Visit4	0=none, 1=aflibercept, 2=ranibizumab
ranibizumab_prior	number of ranibizumab injections prior to V3BSL
aflibercept_prior	number of aflibercept injections prior to V3BSL
bevazicumab_prior	number of bevacizumab injections prior to V3BSL
Injections_prior	total number of injections prior
Change_in_Meds	Switch from aflibercept to ranibizumab at V3BSL	1=yes
Cataract_Visit1	presence of cataract at V1	0=no, 1=yes, 3=pseudophakic, 999=missing
CMT_Visit1	central macular thickness at V1	µm, 999=missing
BCVA_Visit1	best corrected visual acuity at Visit1	Snellen, 999=missing
Refraction_Visit1	spheric equivalent at Visit1	1= 0 to +2dpt; 2= 0 to -2dpt, 3= more than +2dpt 4= more than -2dpt
Cataract_Visit2	presence of cataract at V2	0=no, 1=yes, 3=pseudophakic, 999=missing
CMT_Visit2	central macular thickness at V2	µm, 999=missing
BCVA_Visit2	best corrected visual acuity at Visit2	Snellen, 999=missing
Refraction_Visit2	spheric equivalent at Visit2	1= 0 to +2dpt; 2= 0 to -2dpt, 3= more than +2dpt 4= more than -2dpt
Cataract_Visit3BSL	presence of cataract at V3BSL	0=no, 1=yes, 3=pseudophakic, 999=missing
CMT_Visit3BSL	central macular thickness at V3BSL	µm, 999=missing
CMTchange_V3BSLtoV4	change in central macular thickness between V3BSL and V4	µm
CMTchange_V3toV4_simple	change in central macular thickness between V3BSL and V4 simplified	1=decrease of more than 10µm, 2= increase of more than 10µm, 3= +/-10µm
BCVA_Visit3BSL	best corrected visual acuity at Visit3BSL	Snellen, 999=missing
Refraction_Visit3BSL	spheric equivalent at Visit3BSL	1= 0 to +2dpt; 2= 0 to -2dpt, 3= more than +2dpt 4= more than -2dpt
Cataract_Visit4	presence of cataract at V4	0=no, 1=yes, 3=pseudophakic, 999=missing
CMT_Visit4	central macular thickness at V4	µm, 999=missing
BCVA_Visit4	best corrected visual acuity at Visit4	Snellen, 999=missing
Refraction_Visit4	spheric equivalent at Visit4	1= 0 to +2dpt; 2= 0 to -2dpt, 3= more than +2dpt 4= more than -2dpt
Cataract_Visit5	presence of cataract at V5	0=no, 1=yes, 3=pseudophakic, 999=missing
CMT_Visit5	central macular thickness at V5	µm, 999=missing
BCVA_Visit5	best corrected visual acuity at Visit5	Snellen, 999=missing
Refraction_Visit5	spheric equivalent at Visit5	1= 0 to +2dpt; 2= 0 to -2dpt, 3= more than +2dpt 4= more than -2dpt
